# Supplementary material for: White LED Lighting Increases the Root Productivity of Panax ginseng C. A. Meyer in a Hydroponic Cultivation System of a Plant Factory
Source: Biology (Basel). 2023 Jul 26;12(8):1052. doi: 10.3390/biology12081052 (PMC10452227; doi:10.3390/biology12081052)
Supplement: Supplementary file 1 [file biology-12-01052-s001.zip]

Archive with 1 entries (1 files):
- biology-2494864-supplementary.pdf
